# Supplementary material for: Computational Biomarker Pipeline from Discovery to Clinical Implementation: Plasma Proteomic Biomarkers for Cardiac Transplantation
Source: PLoS Comput Biol. 2013 Apr 4;9(4):e1002963. doi: 10.1371/journal.pcbi.1002963 (PMC3617196; doi:10.1371/journal.pcbi.1002963)
Supplement: Table S2 — MRM-MS assay. The “Component Name” column shows the protein group code (PGC), the peptide sequence, and the precursor/product ion pairs. The last column shows the retention times used to acquire the MRM-MS data. (XLSX) [file pcbi.1002963.s010.xlsx]

## Sheet: MRM-MS parameters
Component Name	Mass Info	IS Mass Info	Component Group Name	Retention Time (min.)
PGC151.AVEPQLQEEER.1Ay++8.heavy	669.3 / 519.8	N/A	PGC151.AVEPQLQEEER	26.22
PGC151.AVEPQLQEEER.1Ab2.heavy	669.3 / 171.1	N/A	PGC151.AVEPQLQEEER	26.21
PGC151.AVEPQLQEEER.1Ay8.heavy	669.3 / 1038.5	N/A	PGC151.AVEPQLQEEER	26.2
PGC151.AVEPQLQEEER.1Ay++8.light	664.3 / 514.8	669.3 / 519.8	PGC151.AVEPQLQEEER	26.21
PGC151.AVEPQLQEEER.1Ab2.light	664.3 / 171.1	669.3 / 171.1	PGC151.AVEPQLQEEER	26.22
PGC151.AVEPQLQEEER.1Ay8.light	664.3 / 1028.5	669.3 / 1038.5	PGC151.AVEPQLQEEER	26.24
PGC151.FLEQELETITIPDLR.1By4.heavy	609.7 / 510.3	N/A	PGC151.FLEQELETITIPDLR	45.11
PGC151.FLEQELETITIPDLR.1By2.heavy	609.7 / 298.2	N/A	PGC151.FLEQELETITIPDLR	45.11
PGC151.FLEQELETITIPDLR.1By6.heavy	609.7 / 724.4	N/A	PGC151.FLEQELETITIPDLR	45.11
PGC151.FLEQELETITIPDLR.1By4.light	606.3 / 500.3	609.7 / 510.3	PGC151.FLEQELETITIPDLR	45.12
PGC151.FLEQELETITIPDLR.1By2.light	606.3 / 288.2	609.7 / 298.2	PGC151.FLEQELETITIPDLR	45.11
PGC151.FLEQELETITIPDLR.1By6.light	606.3 / 714.4	609.7 / 724.4	PGC151.FLEQELETITIPDLR	45.11
PGC151.GAFFPLTER.1Hy5.heavy	524.3 / 625.3	N/A	PGC151.GAF FPL TER	39.38
PGC151.GAFFPLTER.1Hb3.heavy	524.3 / 276.1	N/A	PGC151.GAF FPL TER	39.38
PGC151.GAFFPLTER.1Hb4.heavy	524.3 / 423.2	N/A	PGC151.GAF FPL TER	39.37
PGC151.GAFFPLTER.1Hy5.light	519.3 / 615.3	524.3 / 625.3	PGC151.GAF FPL TER	39.4
PGC151.GAFFPLTER.1Hb3.light	519.3 / 276.1	524.3 / 276.1	PGC151.GAF FPL TER	39.36
PGC151.GAFFPLTER.1Hb4.light	519.3 / 423.2	524.3 / 423.2	PGC151.GAF FPL TER	39.4
PGC92.GDIGETGVPGAEGPR.2Ay7.heavy	711.3 / 693.4	N/A	PGC92.GDIGETGVPGAEGPR	28.37
PGC92.GDIGETGVPGAEGPR.2Ab8.heavy	711.3 / 729.3	N/A	PGC92.GDIGETGVPGAEGPR	28.37
PGC92.GDIGETGVPGAEGPR.2Ay9.heavy	711.3 / 849.4	N/A	PGC92.GDIGETGVPGAEGPR	28.38
PGC92.GDIGETGVPGAEGPR.2Ay7.light	706.3 / 683.4	711.3 / 693.4	PGC92.GDIGETGVPGAEGPR	28.4
PGC92.GDIGETGVPGAEGPR.2Ab8.light	706.3 / 729.3	711.3 / 729.3	PGC92.GDIGETGVPGAEGPR	28.39
PGC92.GDIGETGVPGAEGPR.2Ay9.light	706.3 / 839.4	711.3 / 849.4	PGC92.GDIGETGVPGAEGPR	28.43
PGC92.IFYNQQNHYDGSTGK.2By++13.heavy	593.3 / 759.3	N/A	PGC92.IFYNQQNHYDGSTGK	26.27
PGC92.IFYNQQNHYDGSTGK.2Ba2.heavy	593.3 / 233.2	N/A	PGC92.IFYNQQNHYDGSTGK	26.28
PGC92.IFYNQQNHYDGSTGK.2Bb2.heavy	593.3 / 261.2	N/A	PGC92.IFYNQQNHYDGSTGK	26.27
PGC92.IFYNQQNHYDGSTGK.2By++13.light	591.3 / 756.3	593.3 / 759.3	PGC92.IFYNQQNHYDGSTGK	26.29
PGC92.IFYNQQNHYDGSTGK.2Ba2.light	591.3 / 233.2	593.3 / 233.2	PGC92.IFYNQQNHYDGSTGK	26.27
PGC92.IFYNQQNHYDGSTGK.2Bb2.light	591.3 / 261.2	593.3 / 261.2	PGC92.IFYNQQNHYDGSTGK	26.3
PGC188.VNHVTLSQPK.3Ay2.heavy	376.9 / 250.2	N/A	PGC188.VNHVTLSQPK	22.82
PGC188.VNHVTLSQPK.3Ay4.heavy	376.9 / 465.3	N/A	PGC188.VNHVTLSQPK	22.82
PGC188.VNHVTLSQPK.3Ay++9.heavy	376.9 / 515.3	N/A	PGC188.VNHVTLSQPK	22.81
PGC188.VNHVTLSQPK.3Ay2.light	374.9 / 244.2	376.9 / 250.2	PGC188.VNHVTLSQPK	22.81
PGC188.VNHVTLSQPK.3Ay4.light	374.9 / 459.3	376.9 / 465.3	PGC188.VNHVTLSQPK	22.83
PGC188.VNHVTLSQPK.3Ay++9.light	374.9 / 512.3	376.9 / 515.3	PGC188.VNHVTLSQPK	22.81
PGC188.VEHSDLSFSK.3Cy4.heavy	385.5 / 474.2	N/A	PGC188.VEHSDLSFSK	25.61
PGC188.VEHSDLSFSK.3Cy3.heavy	385.5 / 387.2	N/A	PGC188.VEHSDLSFSK	25.61
PGC188.VEHSDLSFSK.3Cy2.heavy	385.5 / 240.1	N/A	PGC188.VEHSDLSFSK	25.6
PGC188.VEHSDLSFSK.3Cy4.light	383.5 / 468.2	385.5 / 474.2	PGC188.VEHSDLSFSK	25.61
PGC188.VEHSDLSFSK.3Cy3.light	383.5 / 381.2	385.5 / 387.2	PGC188.VEHSDLSFSK	25.61
PGC188.VEHSDLSFSK.3Cy2.light	383.5 / 234.1	385.5 / 240.1	PGC188.VEHSDLSFSK	25.61
PGC188.HPAENGK.3Dy6.heavy	379.7 / 621.3	N/A	PGC188.HPAENGK	24.4
PGC188.HPAENGK.3Dy2.heavy	379.7 / 210.1	N/A	PGC188.HPAENGK	24.4
PGC188.HPAENGK.3Dy5.heavy	379.7 / 524.3	N/A	PGC188.HPAENGK	N/A
PGC188.HPAENGK.3Dy6.light	376.7 / 615.3	379.7 / 621.3	PGC188.HPAENGK	N/A
PGC188.HPAENGK.3Dy2.light	376.7 / 204.1	379.7 / 210.1	PGC188.HPAENGK	N/A
PGC188.HPAENGK.3Dy5.light	376.7 / 518.3	379.7 / 524.3	PGC188.HPAENGK	N/A
PGC188.IQVYSR.3Fy4.heavy	388.2 / 534.3	N/A	PGC188.IQV YSR	23.59
PGC188.IQVYSR.3Fb2.heavy	388.2 / 242.1	N/A	PGC188.IQV YSR	23.59
PGC188.IQVYSR.3Fy3.heavy	388.2 / 435.2	N/A	PGC188.IQV YSR	23.59
PGC188.IQVYSR.3Fy4.light	383.2 / 524.3	388.2 / 534.3	PGC188.IQV YSR	23.59
PGC188.IQVYSR.3Fb2.light	383.2 / 242.1	388.2 / 242.1	PGC188.IQV YSR	23.6
PGC188.IQVYSR.3Fy3.light	383.2 / 425.2	388.2 / 435.2	PGC188.IQV YSR	23.58
PGC84.ETYDFDIAVLR.4Ay4.heavy	676.3 / 468.3	N/A	PGC84.ETYDFDIAVLR	42.92
PGC84.ETYDFDIAVLR.4Ay6.heavy	676.3 / 696.4	N/A	PGC84.ETYDFDIAVLR	42.92
PGC84.ETYDFDIAVLR.4Ay7.heavy	676.3 / 843.5	N/A	PGC84.ETYDFDIAVLR	42.91
PGC84.ETYDFDIAVLR.4Ay4.light	671.3 / 458.3	676.3 / 468.3	PGC84.ETYDFDIAVLR	42.91
PGC84.ETYDFDIAVLR.4Ay6.light	671.3 / 686.4	676.3 / 696.4	PGC84.ETYDFDIAVLR	42.92
PGC84.ETYDFDIAVLR.4Ay7.light	671.3 / 833.5	676.3 / 843.5	PGC84.ETYDFDIAVLR	42.91
PGC84.TGIVSGFGR.4Dy6.heavy	452.2 / 632.3	N/A	PGC84.TGI VSG FGR	31.13
PGC84.TGIVSGFGR.4Dy5.heavy	452.2 / 533.3	N/A	PGC84.TGI VSG FGR	31.13
PGC84.TGIVSGFGR.4Db3.heavy	452.2 / 272.2	N/A	PGC84.TGI VSG FGR	31.13
PGC84.TGIVSGFGR.4Dy6.light	447.2 / 622.3	452.2 / 632.3	PGC84.TGI VSG FGR	31.14
PGC84.TGIVSGFGR.4Dy5.light	447.2 / 523.3	452.2 / 533.3	PGC84.TGI VSG FGR	31.13
PGC84.TGIVSGFGR.4Db3.light	447.2 / 272.2	452.2 / 272.2	PGC84.TGI VSG FGR	31.14
PGC6.EYTDASFTNR.5Aa2.heavy	607.3 / 265.1	N/A	PGC6.EYTDASFTNR	27.87
PGC6.EYTDASFTNR.5Ay5.heavy	607.3 / 634.3	N/A	PGC6.EYTDASFTNR	27.87
PGC6.EYTDASFTNR.5Ay6.heavy	607.3 / 705.3	N/A	PGC6.EYTDASFTNR	27.87
PGC6.EYTDASFTNR.5Aa2.light	602.3 / 265.1	607.3 / 265.1	PGC6.EYTDASFTNR	27.85
PGC6.EYTDASFTNR.5Ay5.light	602.3 / 624.3	607.3 / 634.3	PGC6.EYTDASFTNR	27.86
PGC6.EYTDASFTNR.5Ay6.light	602.3 / 695.3	607.3 / 705.3	PGC6.EYTDASFTNR	27.86
PGC6.ALYLQYTDETFR.5Ea2.heavy	510.6 / 157.1	N/A	PGC6.ALYLQYTDETFR	35.07
PGC6.ALYLQYTDETFR.5Eb2.heavy	510.6 / 185.1	N/A	PGC6.ALYLQYTDETFR	35.06
PGC6.ALYLQYTDETFR.5Ey++10.heavy	510.6 / 673.3	N/A	PGC6.ALYLQYTDETFR	35.08
PGC6.ALYLQYTDETFR.5Ea2.light	507.3 / 157.1	510.6 / 157.1	PGC6.ALYLQYTDETFR	N/A
PGC6.ALYLQYTDETFR.5Eb2.light	507.3 / 185.1	510.6 / 185.1	PGC6.ALYLQYTDETFR	N/A
PGC6.ALYLQYTDETFR.5Ey++10.light	507.3 / 668.3	510.6 / 673.3	PGC6.ALYLQYTDETFR	N/A
PGC6.GEFYIGSK.5Gy6.heavy	453.7 / 720.4	N/A	PGC6.GEF YIG SK	30.61
PGC6.GEFYIGSK.5Gb2.heavy	453.7 / 187.1	N/A	PGC6.GEF YIG SK	30.61
PGC6.GEFYIGSK.5Gy5.heavy	453.7 / 573.3	N/A	PGC6.GEF YIG SK	30.61
PGC6.GEFYIGSK.5Gy6.light	450.7 / 714.4	453.7 / 720.4	PGC6.GEF YIG SK	30.61
PGC6.GEFYIGSK.5Gb2.light	450.7 / 187.1	453.7 / 187.1	PGC6.GEF YIG SK	30.62
PGC6.GEFYIGSK.5Gy5.light	450.7 / 567.3	453.7 / 573.3	PGC6.GEF YIG SK	30.61
PGC6.DNEDFQESNR.5Hb2.heavy	632.3 / 230.1	N/A	PGC6.DNE DFQ ESN R	22.61
PGC6.DNEDFQESNR.5Hy5.heavy	632.3 / 643.3	N/A	PGC6.DNE DFQ ESN R	22.61
PGC6.DNEDFQESNR.5Hy4.heavy	632.3 / 515.2	N/A	PGC6.DNE DFQ ESN R	22.61
PGC6.DNEDFQESNR.5Hb2.light	627.3 / 230.1	632.3 / 230.1	PGC6.DNE DFQ ESN R	22.6
PGC6.DNEDFQESNR.5Hy5.light	627.3 / 633.3	632.3 / 643.3	PGC6.DNE DFQ ESN R	22.66
PGC6.DNEDFQESNR.5Hy4.light	627.3 / 505.2	632.3 / 515.2	PGC6.DNE DFQ ESN R	22.65
PGC6.IYHSHIDAPK.5Iy++8.heavy	396.2 / 455.7	N/A	PGC6.IYH SHI DAP K	21.3
PGC6.IYHSHIDAPK.5Iy++9.heavy	396.2 / 537.3	N/A	PGC6.IYH SHI DAP K	21.3
PGC6.IYHSHIDAPK.5Ia2.heavy	396.2 / 249.2	N/A	PGC6.IYH SHI DAP K	21.3
PGC6.IYHSHIDAPK.5Iy++8.light	394.2 / 452.7	396.2 / 455.7	PGC6.IYH SHI DAP K	21.3
PGC6.IYHSHIDAPK.5Iy++9.light	394.2 / 534.3	396.2 / 537.3	PGC6.IYH SHI DAP K	21.3
PGC6.IYHSHIDAPK.5Ia2.light	394.2 / 249.2	396.2 / 249.2	PGC6.IYH SHI DAP K	21.3
PGC6.GAYPLSIEPIGVR.5Ky++10.heavy	691.4 / 545.8	N/A	PGC6.GAY PLS IEP IGV R	39.85
PGC6.GAYPLSIEPIGVR.5Ky8.heavy	691.4 / 880.5	N/A	PGC6.GAY PLS IEP IGV R	39.85
PGC6.GAYPLSIEPIGVR.5Ky10.heavy	691.4 / 1090.6	N/A	PGC6.GAY PLS IEP IGV R	39.85
PGC6.GAYPLSIEPIGVR.5Ky++10.light	686.4 / 540.8	691.4 / 545.8	PGC6.GAY PLS IEP IGV R	39.85
PGC6.GAYPLSIEPIGVR.5Ky8.light	686.4 / 870.5	691.4 / 880.5	PGC6.GAY PLS IEP IGV R	39.85
PGC6.GAYPLSIEPIGVR.5Ky10.light	686.4 / 1080.6	691.4 / 1090.6	PGC6.GAY PLS IEP IGV R	39.85
PGC6.NNEGTYYSPNYNPQSR.5Ly++8.heavy	638.6 / 493.2	N/A	PGC6.NNE GTY YSP NYN PQS R	29.08
PGC6.NNEGTYYSPNYNPQSR.5Ly4.heavy	638.6 / 497.3	N/A	PGC6.NNE GTY YSP NYN PQS R	29.08
PGC6.NNEGTYYSPNYNPQSR.5Ly++9.heavy	638.6 / 536.8	N/A	PGC6.NNE GTY YSP NYN PQS R	29.1
PGC6.NNEGTYYSPNYNPQSR.5Ly++8.light	635.3 / 488.2	638.6 / 493.2	PGC6.NNE GTY YSP NYN PQS R	29.09
PGC6.NNEGTYYSPNYNPQSR.5Ly4.light	635.3 / 487.3	638.6 / 497.3	PGC6.NNE GTY YSP NYN PQS R	29.08
PGC6.NNEGTYYSPNYNPQSR.5Ly++9.light	635.3 / 531.8	638.6 / 536.8	PGC6.NNE GTY YSP NYN PQS R	29.07
PGC6.ELHHLQEQNVSNAFLDK.5My7.heavy	676.7 / 800.4	N/A	PGC6.ELH HLQ EQN VSN AFL DK	31.82
PGC6.ELHHLQEQNVSNAFLDK.5My8.heavy	676.7 / 899.5	N/A	PGC6.ELH HLQ EQN VSN AFL DK	31.84
PGC6.ELHHLQEQNVSNAFLDK.5My9.heavy	676.7 / 1013.5	N/A	PGC6.ELH HLQ EQN VSN AFL DK	31.82
PGC6.ELHHLQEQNVSNAFLDK.5My7.light	674.7 / 794.4	676.7 / 800.4	PGC6.ELH HLQ EQN VSN AFL DK	N/A
PGC6.ELHHLQEQNVSNAFLDK.5My8.light	674.7 / 893.5	676.7 / 899.5	PGC6.ELH HLQ EQN VSN AFL DK	N/A
PGC6.ELHHLQEQNVSNAFLDK.5My9.light	674.7 / 1007.5	676.7 / 1013.5	PGC6.ELH HLQ EQN VSN AFL DK	N/A
